# Supplementary material for: Liopropomaincandescens sp. nov. (﻿Epinephelidae, Liopropominae), a new species of basslet from mesophotic coral ecosystems of Pohnpei, Micronesia
Source: Zookeys. 2019 Jul 11;863:97–106. doi: 10.3897/zookeys.863.33778 (PMC6639349; doi:10.3897/zookeys.863.33778)
Supplement: XML Treatment for Liopropoma incandescens [file zookeys.863.33778-treatment1.xml]

<!DOCTYPE tp:taxon-treatment
  PUBLIC "-//TaxonX//DTD Taxonomic Treatment Publishing DTD v0 20100105//EN" "tax-treatment-NSO.dtd">
<tp:taxon-treatment xmlns:tp="http://www.plazi.org/taxpub"><tp:treatment-meta><kwd-group><label>Taxon classification</label><kwd><named-content xmlns:xlink="http://www.w3.org/1999/xlink" content-type="kingdom">Animalia</named-content></kwd><kwd><named-content xmlns:xlink="http://www.w3.org/1999/xlink" content-type="order">Perciformes</named-content></kwd><kwd><named-content xmlns:xlink="http://www.w3.org/1999/xlink" content-type="family">Serranidae</named-content></kwd></kwd-group><mixed-citation publication-type="journal"><person-group><name><surname>Pinheiro</surname><given-names>Hudson T.</given-names></name><name><surname>Shepherd</surname><given-names>Bart</given-names></name><name><surname>Greene</surname><given-names>Brian D.</given-names></name><name><surname>Rocha</surname><given-names>Luiz A.</given-names></name></person-group><article-title><italic><tp:taxon-name><tp:taxon-name-part taxon-name-part-type="genus" reg="Liopropoma">Liopropoma</tp:taxon-name-part><tp:taxon-name-part taxon-name-part-type="species" reg="incandescens">incandescens</tp:taxon-name-part></tp:taxon-name></italic> sp. nov. (﻿<tp:taxon-name><tp:taxon-name-part taxon-name-part-type="family">Epinephelidae</tp:taxon-name-part></tp:taxon-name>, <tp:taxon-name><tp:taxon-name-part taxon-name-part-type="subfamily">Liopropominae</tp:taxon-name-part></tp:taxon-name>), a new species of basslet from mesophotic coral ecosystems of Pohnpei, Micronesia</article-title><source>Zookeys</source><day>11</day><month>7</month><year>2019</year><volume>863</volume><fpage>97</fpage><lpage>106</lpage><pub-id pub-id-type="doi">10.3897/zookeys.863.33778</pub-id></mixed-citation></tp:treatment-meta><tp:nomenclature><tp:taxon-name>
            <tp:taxon-name-part taxon-name-part-type="genus" reg="Liopropoma">Liopropoma</tp:taxon-name-part>
            <tp:taxon-name-part taxon-name-part-type="species" reg="incandescens">incandescens</tp:taxon-name-part>
            <object-id xmlns:xlink="http://www.w3.org/1999/xlink" content-type="zoobank" xlink:type="simple">http://zoobank.org/ADC07533-17B1-4FAC-9C56-67C47D8AB8AD</object-id>
          </tp:taxon-name><tp:taxon-status xmlns:xlink="http://www.w3.org/1999/xlink" xlink:type="simple">sp. nov.</tp:taxon-status><xref ref-type="fig" rid="F1">Figures 1</xref><xref ref-type="fig" rid="F2">, 2 Incandescent Basslet</xref></tp:nomenclature><tp:treatment-sec sec-type="type locality" id="SECID0ERKAC"><title>Type locality.</title><p>Ant Atoll, Pohnpei, Micronesia.</p></tp:treatment-sec><tp:treatment-sec sec-type="Holotype" id="SECID0EWKAC"><title>Holotype.</title><p><named-content xmlns:xlink="http://www.w3.org/1999/xlink" content-type="dwc:institutional_code" xlink:type="simple">CAS</named-content> 246199, 54.15 mm <abbrev xmlns:xlink="http://www.w3.org/1999/xlink" xlink:title="standard length" id="ABBRID0EALAC" xlink:type="simple">SL</abbrev>, ﻿Federated States of Micronesia, Pohnpei, Ahnd (Ant) Atoll, west side, <named-content xmlns:xlink="http://www.w3.org/1999/xlink" content-type="dwc:verbatimCoordinates" xlink:type="simple"><named-content content-type="geo-json" specific-use="{&#34;type&#34;:&#34;Point&#34;,&#34;coordinates&#34;:[157.919330,6.755890]}" id="NCID0EHLAC" xlink:type="simple">6.75589N, 157.91933E</named-content></named-content>, 29 August 2017, B. D. Greene, hand nets, 130 m depth.</p></tp:treatment-sec><tp:treatment-sec sec-type="diagnosis" id="SECID0EMLAC"><title>Diagnosis.</title><p><italic><tp:taxon-name><tp:taxon-name-part taxon-name-part-type="genus" reg="Liopropoma">Liopropoma</tp:taxon-name-part><tp:taxon-name-part taxon-name-part-type="species" reg="incandescens">incandescens</tp:taxon-name-part></tp:taxon-name></italic> sp. nov. can be distinguished from all of its congeners by the yellow to orange body color (Figure <xref ref-type="fig" rid="F1">1A</xref>), with two distinctive black blotches on the upper and lower caudal fin lobes (Figure <xref ref-type="fig" rid="F1">1A, B</xref>), and by the following combination of characters: dorsal fin VIII,13; anal fin III, 9; pectoral fin 14; total gill rakers on first arch 15; lateral-line scales 62; length of first dorsal-fin spine 5% <abbrev xmlns:xlink="http://www.w3.org/1999/xlink" xlink:title="standard length" id="ABBRID0EFMAC" xlink:type="simple">SL</abbrev>; depth at origin of dorsal fin 22% <abbrev xmlns:xlink="http://www.w3.org/1999/xlink" xlink:title="standard length" id="ABBRID0EJMAC" xlink:type="simple">SL</abbrev>; least depth of caudal peduncle 15% <abbrev xmlns:xlink="http://www.w3.org/1999/xlink" xlink:title="standard length" id="ABBRID0ENMAC" xlink:type="simple">SL</abbrev>; orbit diameter 9% <abbrev xmlns:xlink="http://www.w3.org/1999/xlink" xlink:title="standard length" id="ABBRID0ERMAC" xlink:type="simple">SL</abbrev>.</p><fig id="F1" position="float" orientation="portrait"><label>Figure 1.</label><caption><p>Holotype of <italic><tp:taxon-name><tp:taxon-name-part taxon-name-part-type="genus" reg="Liopropoma">Liopropoma</tp:taxon-name-part><tp:taxon-name-part taxon-name-part-type="species" reg="incandescens">incandescens</tp:taxon-name-part></tp:taxon-name></italic> (<named-content xmlns:xlink="http://www.w3.org/1999/xlink" content-type="dwc:institutional_code" xlink:type="simple">CAS</named-content> 246199), 54.15 mm <abbrev xmlns:xlink="http://www.w3.org/1999/xlink" xlink:title="standard length" id="ABBRID0EMNAC" xlink:type="simple">SL</abbrev>, collected at a depth of 130 m off Ahnd (Ant) Atoll, Pohnpei, Federated States of Micronesia. Photographs by L. A. Rocha and J. Fong.</p></caption><graphic xmlns:xlink="http://www.w3.org/1999/xlink" xlink:href="zookeys-863-097-g001.jpg" position="float" orientation="portrait" xlink:type="simple" id="oo_315771.jpg"/></fig></tp:treatment-sec><tp:treatment-sec sec-type="description" id="SECID0EVNAC"><title>Description.</title><p>Dorsal-fin rays VIII, 13 (spines not embedded into the skin, and the last two soft rays are associated with a single complex pterygiophore; Figure <xref ref-type="fig" rid="F1">1C</xref>); anal-fin rays III, 9 (last two soft rays associated with a single complex pterygiophore); pectoral-fin rays 14, dorsal-fin-most ray unsegmented; pelvic-fin rays I, 5; principal caudal-fin rays 8+7=15; rudimentary and procurrent caudal-fin rays 10+9=19; pored lateral-line scales 62; scales from lateral line to dorsal fin origin 6; scales from lateral line to anal fin origin 22; gill rakers on first arch, including rudiments, 6+9; vertebrae 8+15 (Figure <xref ref-type="fig" rid="F1">1C</xref>).</p><p>Measurements presented as percentage of standard length (<abbrev xmlns:xlink="http://www.w3.org/1999/xlink" xlink:title="standard length" id="ABBRID0EGOAC" xlink:type="simple">SL</abbrev>): body depth at origin of dorsal fin 21.8; body width just behind gill opening 14.9; head length 38; snout length 9.5; orbit diameter 8.6; bony interorbital width 6.4; upper-jaw length 14.7; <!--PageBreak --><!--PageBreak -->maxillary length 12.7; least caudal-peduncle depth 14.6; caudal-peduncle length 13.5. Fin lengths: dorsal-fin spines: (I) 4.6; (II) 9.9; (III) 10.7; longest dorsal-fin soft ray the 10<sup>th</sup>, length 17.4; lengths of anal-fin spines: (I) 3.9; (II) 10.1; (III) 11.3; longest anal soft ray the 5<sup>th</sup>, length 18.1; caudal-fin length 23.2; pectoral-fin length 26, fin short, not reaching vertical between anus and dorsal fin; pelvic-fin length 19, fin reaching vertical slightly posterior to base of 5<sup>th</sup> dorsal-fin spine.</p><p>Interorbital region flat; mouth oblique, maxilla almost reaching vertical crossing posterior border of pupil; prominent bony projection on posteroventral corner of maxilla; lower jaw projected. Anterior nostril in thin, membranous tube, situated close to tip of snout; posterior nostril a simple opening, situated close to orbit. Lateral line strongly arched above pectoral fin, highest point below fourth dorsal-fin spine. Trunk covered with ctenoid scales, scales becoming weakly ctenoid anteriorly and cycloid on head. Head fully scaled except over branchiostegal area. Short membrane covered by scales anteriorly to first dorsal-fin spine, six rows of scales covering basal anterior portion of soft dorsal fin, decreasing uniformly to two scales at posterior basal portion of soft dorsal fin. Anal fin with two to five rows of scales basally (more rows between second and fourth spine. Caudal fin almost completely scaled, except for ﻿distal tips of rays. Scales present on pectoral-fin base, pelvic-fin base, and on proximal portion of pelvic fin. Jaw teeth small; upper and lower jaws with bands of villiform teeth, bands slightly wider anteriorly. Vomer oval patch of small teeth. Palatines with several rows of small teeth in long and narrow bands at each side of mouth. Opercle with one conspicuous middle spine. Margin of upper and lower limb of preopercle smooth.</p></tp:treatment-sec><tp:treatment-sec sec-type="Color in life" id="SECID0EUOAC"><title>Color in life.</title><p>Alive and freshly euthanized holotype (Figures <xref ref-type="fig" rid="F1">1A</xref>, <xref ref-type="fig" rid="F2">2</xref>) with coloration as follows: snout, top of head and trunk yellow, grading to vivid orange on a diagonal around upper two-thirds of body to caudal fin. Pale pink checks with yellow blotches behind eye, on operculum, and on dorsal-most part of body from head to base of soft dorsal fin. Indistinct orange line from tip of snout, across top of eye, continuing to above preopercle edge. Pupil black with yellow outer margin; eye pale purple and orbit with orange ring along margin. Pale pink-orange to peach-colored throat, continuing below pectoral fins, and across belly. Dorsal fin with yellow-orange tipped spines and mostly translucent inter-spinous membranes; base of soft dorsal-fin rays (ventral third, scaled region) orange; soft dorsal fin central upper region yellow from first to eighth ray; margin of the first soft dorsal-fin ray orange, transitioning to white from second to eighth; dorsal portion between eighth and twelfth soft ray light orange, with no white margin and no yellow. Pectoral fin light orange, yellow anteriorly (first ray). Upper two-thirds of anal fin orange, distal region yellow from second to ninth ray; anal-fin margin white along second to ninth ray with a pale orange sub-border, translucent along tenth to twelfth ray. Central portion of caudal fin with orange rays and membranes, with white pigments in the distal posterior third; upper and lower portions of caudal fin yellow with orange base; two pronounced oval-shaped black spots with posterior white margins, approximately the same size as orbit, on outer upper and lower ﻿caudal lobes.</p><fig id="F2" position="float" orientation="portrait"><label>Figure 2.</label><caption><p>Holotype of <italic><tp:taxon-name><tp:taxon-name-part taxon-name-part-type="genus" reg="Liopropoma">Liopropoma</tp:taxon-name-part><tp:taxon-name-part taxon-name-part-type="species" reg="incandescens">incandescens</tp:taxon-name-part></tp:taxon-name></italic> (<named-content xmlns:xlink="http://www.w3.org/1999/xlink" content-type="dwc:institutional_code" xlink:type="simple">CAS</named-content> 246199), 54.15 mm <abbrev xmlns:xlink="http://www.w3.org/1999/xlink" xlink:title="standard length" id="ABBRID0EZPAC" xlink:type="simple">SL</abbrev>, shown alive in an aquarium. Photograph by L. A. Rocha.</p></caption><graphic xmlns:xlink="http://www.w3.org/1999/xlink" xlink:href="zookeys-863-097-g002.jpg" position="float" orientation="portrait" xlink:type="simple" id="oo_315772.jpg"/></fig><!--PageBreak --></tp:treatment-sec><tp:treatment-sec sec-type="Color in alcohol" id="SECID0EFAAE"><title>Color in alcohol.</title><p>In alcohol (Figure <xref ref-type="fig" rid="F1">1B</xref>), body light beige, pigment only present on a small patch of yellow on the snout, and the two pronounced dark spots on distal upper and lower caudal fin lobes.</p></tp:treatment-sec><tp:treatment-sec sec-type="distribution" id="SECID0EPAAE"><title>Distribution.</title><p><italic><tp:taxon-name><tp:taxon-name-part taxon-name-part-type="genus" reg="Liopropoma">Liopropoma</tp:taxon-name-part><tp:taxon-name-part taxon-name-part-type="species" reg="incandescens">incandescens</tp:taxon-name-part></tp:taxon-name></italic> sp. nov. is known based on one specimen collected at a depth of 130 m in Ahnd (Ant) Atoll, Pohnpei, Federated States of Micronesia. The lack of records for the species in other MCEs of the Pacific Ocean is probably due to its cryptic habits combined with the lack of sampling at those depths across the wider region.</p></tp:treatment-sec><tp:treatment-sec sec-type="habitat" id="SECID0E6AAE"><title>Habitat and behavior.</title><p><italic><tp:taxon-name><tp:taxon-name-part taxon-name-part-type="genus" reg="Liopropoma">Liopropoma</tp:taxon-name-part><tp:taxon-name-part taxon-name-part-type="species" reg="incandescens">incandescens</tp:taxon-name-part></tp:taxon-name></italic> sp. nov. has a cryptic habit and was discovered and ﻿collected in a small rocky crevice along a steep limestone coral reef drop-off at a depth of 130 m (Figure <xref ref-type="fig" rid="F3">3</xref>). A second individual (~10 cm length) was sighted in the same area, together with species such as <italic><tp:taxon-name><tp:taxon-name-part taxon-name-part-type="genus" reg="Tosanoides">Tosanoides</tp:taxon-name-part><tp:taxon-name-part taxon-name-part-type="species" reg="annepatrice">annepatrice</tp:taxon-name-part></tp:taxon-name></italic> Pyle, Greene, Copus &amp; Randall, <italic><tp:taxon-name><tp:taxon-name-part taxon-name-part-type="genus" reg="Centropyge">Centropyge</tp:taxon-name-part><tp:taxon-name-part taxon-name-part-type="species" reg="abei">abei</tp:taxon-name-part></tp:taxon-name></italic> Allen, Young &amp; Colin, <italic><tp:taxon-name><tp:taxon-name-part taxon-name-part-type="genus" reg="Odontanthias">Odontanthias</tp:taxon-name-part></tp:taxon-name></italic> sp. and <italic><tp:taxon-name><tp:taxon-name-part taxon-name-part-type="genus" reg="Roa">Roa</tp:taxon-name-part></tp:taxon-name></italic> sp., but was not collected.</p><fig id="F3" position="float" orientation="portrait"><label>Figure 3.</label><caption><p>Coral reef wall at a depth of 130 m, the habitat where <italic><tp:taxon-name><tp:taxon-name-part taxon-name-part-type="genus" reg="Liopropoma">Liopropoma</tp:taxon-name-part><tp:taxon-name-part taxon-name-part-type="species" reg="incandescens">incandescens</tp:taxon-name-part></tp:taxon-name></italic> was discovered in Ahnd (Ant) Atoll, Pohnpei. Photograph by L. A. Rocha.</p></caption><graphic xmlns:xlink="http://www.w3.org/1999/xlink" xlink:href="zookeys-863-097-g003.jpg" position="float" orientation="portrait" xlink:type="simple" id="oo_315773.jpg"/></fig></tp:treatment-sec><tp:treatment-sec sec-type="etymology" id="SECID0EPDAE"><title>Etymology.</title><p>The specific name is a noun in apposition from the Latin, <italic><tp:taxon-name><tp:taxon-name-part taxon-name-part-type="genus" reg="Liopropoma"/><tp:taxon-name-part taxon-name-part-type="species" reg="incandescens">incandescens</tp:taxon-name-part></tp:taxon-name></italic>, to glow. The vivid yellow to orange incandescent coloration of the species prompted us to select this name.</p></tp:treatment-sec><tp:treatment-sec sec-type="comparisons" id="SECID0E6DAE"><title>Comparisons.</title><p>The color of <italic><tp:taxon-name><tp:taxon-name-part taxon-name-part-type="genus" reg="Liopropoma">Liopropoma</tp:taxon-name-part><tp:taxon-name-part taxon-name-part-type="species" reg="incandescens">incandescens</tp:taxon-name-part></tp:taxon-name></italic> sp. nov. sets it apart from all other species in the genus: the gradient from yellow to orange and the two black spots on the upper and lower caudal fin lobes are unique. The only other species with black spots on upper and lower caudal fin lobes is <italic><tp:taxon-name><tp:taxon-name-part taxon-name-part-type="genus" reg="Liopropoma">Liopropoma</tp:taxon-name-part><tp:taxon-name-part taxon-name-part-type="species" reg="carmabi">carmabi</tp:taxon-name-part></tp:taxon-name></italic> (Randall), from <!--PageBreak --><!--PageBreak -->the Western Atlantic, which has alternating orange and pink horizontal lines running from the snout to the caudal fin. Moreover, most species of <italic><tp:taxon-name><tp:taxon-name-part taxon-name-part-type="genus" reg="Liopropoma">Liopropoma</tp:taxon-name-part></tp:taxon-name></italic> have between 44 and 54 lateral-line scales, whereas <italic><tp:taxon-name><tp:taxon-name-part taxon-name-part-type="genus" reg="Liopropoma">L.</tp:taxon-name-part><tp:taxon-name-part taxon-name-part-type="species" reg="incandescens">incandescens</tp:taxon-name-part></tp:taxon-name></italic> sp. nov. shares a high number of lateral-line scales (62) exclusively with <italic><tp:taxon-name><tp:taxon-name-part taxon-name-part-type="genus" reg="Liopropoma">Liopropoma</tp:taxon-name-part><tp:taxon-name-part taxon-name-part-type="species" reg="maculatum">maculatum</tp:taxon-name-part></tp:taxon-name></italic> (Döderlein) (<xref ref-type="bibr" rid="B13">Randall and Taylor 1988</xref>, <xref ref-type="bibr" rid="B7">Kon et al. 1999</xref>, <xref ref-type="bibr" rid="B18">Wirtz and Schliewen 2012</xref>, <xref ref-type="bibr" rid="B2">Baldwin and Johnson 2014</xref>, <xref ref-type="bibr" rid="B3">Baldwin and Robertson 2014</xref>). <italic><tp:taxon-name><tp:taxon-name-part taxon-name-part-type="genus" reg="Liopropoma">Liopropoma</tp:taxon-name-part><tp:taxon-name-part taxon-name-part-type="species" reg="incandescens">incandescens</tp:taxon-name-part></tp:taxon-name></italic> sp. nov. differs from <italic><tp:taxon-name><tp:taxon-name-part taxon-name-part-type="genus" reg="Liopropoma">L.</tp:taxon-name-part><tp:taxon-name-part taxon-name-part-type="species" reg="maculatum">maculatum</tp:taxon-name-part></tp:taxon-name></italic> by the lower number of pectoral fin-ray counts (14 vs 15–16), the presence of two black spots on outer upper and lower ﻿lobes of the caudal fin, a more slender body (body depth 4.6 vs 3.2–4 in <abbrev xmlns:xlink="http://www.w3.org/1999/xlink" xlink:title="standard length" id="ABBRID0EFHAE" xlink:type="simple">SL</abbrev>), and shorter snout (4 vs 3.3–3.7 in HL).</p></tp:treatment-sec><ref-list><ref id="B13"><mixed-citation xmlns:xlink="http://www.w3.org/1999/xlink" xlink:type="simple"><person-group><name name-style="western"><surname>Randall</surname><given-names>JE</given-names></name><name name-style="western"><surname>Taylor</surname><given-names>L</given-names></name></person-group> (<year>1988</year>) <article-title>Review of the Indo-Pacific fishes of the serranid genus <italic><tp:taxon-name><tp:taxon-name-part taxon-name-part-type="genus">Liopropoma</tp:taxon-name-part></tp:taxon-name></italic>, with descriptions of seven new species.</article-title><source>Indo-Pacific Fishes</source><volume>16</volume>: <fpage>1</fpage>–<lpage>47</lpage>.</mixed-citation></ref><ref id="B7"><mixed-citation xmlns:xlink="http://www.w3.org/1999/xlink" xlink:type="simple"><person-group><name name-style="western"><surname>Kon</surname><given-names>T</given-names></name><name name-style="western"><surname>Yoshino</surname><given-names>T</given-names></name><name name-style="western"><surname>Sakurai</surname><given-names>Y</given-names></name></person-group> (<year>1999</year>) <article-title><italic><tp:taxon-name><tp:taxon-name-part taxon-name-part-type="genus">Liopropoma</tp:taxon-name-part><tp:taxon-name-part taxon-name-part-type="species">dorsoluteum</tp:taxon-name-part></tp:taxon-name></italic> sp. nov., a new serranid fish from Okinawa, Japan.</article-title><source>Ichthyological Research</source><volume>46</volume>: <fpage>67</fpage>–<lpage>71</lpage>. <ext-link xlink:type="simple" ext-link-type="doi" xlink:href="10.1007/BF02674949">https://doi.org/10.1007/BF02674949</ext-link></mixed-citation></ref><ref id="B18"><mixed-citation xmlns:xlink="http://www.w3.org/1999/xlink" xlink:type="simple"><person-group><name name-style="western"><surname>Wirtz</surname><given-names>P</given-names></name><name name-style="western"><surname>Schliewen</surname><given-names>UK</given-names></name></person-group> (<year>2012</year>) <article-title>A new species of <italic><tp:taxon-name><tp:taxon-name-part taxon-name-part-type="genus">Liopropoma</tp:taxon-name-part></tp:taxon-name></italic> Gill, 1862 from the Cape Verde Islands, Eastern Atlantic.</article-title><source>Spixiana</source><volume>35</volume>: <fpage>149</fpage>–<lpage>154</lpage>.</mixed-citation></ref><ref id="B2"><mixed-citation xmlns:xlink="http://www.w3.org/1999/xlink" xlink:type="simple"><person-group><name name-style="western"><surname>Baldwin</surname><given-names>CC</given-names></name><name name-style="western"><surname>Johnson</surname><given-names>GD</given-names></name></person-group> (<year>2014</year>) Connectivity across the Caribbean Sea: DNA barcoding and morphology unite an enigmatic fish larva from the Florida straits with a new species of sea bass from deep reefs off Curaçao. PloS ONE 9: e97661. <ext-link xlink:type="simple" ext-link-type="doi" xlink:href="10.1371/journal.pone.0097661">https://doi.org/10.1371/journal.pone.0097661</ext-link></mixed-citation></ref><ref id="B3"><mixed-citation xmlns:xlink="http://www.w3.org/1999/xlink" xlink:type="simple"><person-group><name name-style="western"><surname>Baldwin</surname><given-names>CC</given-names></name><name name-style="western"><surname>Robertson</surname><given-names>DR</given-names></name></person-group> (<year>2014</year>) <article-title>A new <italic><tp:taxon-name><tp:taxon-name-part taxon-name-part-type="genus">Liopropoma</tp:taxon-name-part></tp:taxon-name></italic> sea bass (<tp:taxon-name><tp:taxon-name-part taxon-name-part-type="family">Serranidae</tp:taxon-name-part></tp:taxon-name>, <tp:taxon-name><tp:taxon-name-part taxon-name-part-type="subfamily">Epinephelinae</tp:taxon-name-part></tp:taxon-name>, <tp:taxon-name><tp:taxon-name-part taxon-name-part-type="tribe">Liopropomini</tp:taxon-name-part></tp:taxon-name>) from deep reefs off Curaçao, southern Caribbean, with comments on depth distributions of western Atlantic liopropomins.</article-title><source>ZooKeys</source><volume>92</volume>: <fpage>71</fpage>–<lpage>92</lpage>. <ext-link xlink:type="simple" ext-link-type="doi" xlink:href="10.3897/zookeys.409.7249">https://doi.org/10.3897/zookeys.409.7249</ext-link></mixed-citation></ref></ref-list></tp:taxon-treatment>
